# Supplementary material for: Native Spider Silk-Based Antimicrobial Hydrogels for Biomedical Applications
Source: Polymers (Basel). 2021 May 29;13(11):1796. doi: 10.3390/polym13111796 (PMC8198725; doi:10.3390/polym13111796)
Supplement: Supplementary file 1 [file polymers-13-01796-s001.zip]

Archive with 1 entries (1 files):
- polymers-1236283-supplementary.pdf
